# Supplementary material for: Hybrid Analysis of Videoconference Technology Use by Aging-in-Place Organizations to Promote Social Engagement for Older Adults: A Scoping Review with Latent Topic Modeling
Source: Healthcare (Basel). 2025 Nov 24;13(23):3031. doi: 10.3390/healthcare13233031 (PMC12692519; doi:10.3390/healthcare13233031)
Supplement: Supplementary file 1 [file healthcare-13-03031-s001.zip]

Archive with 2 entries (2 files):
- 02. Supplementary Table S2 Mapping of Latent Topics to PRISMA-Included Studies v2.docx
- 01. Supplementary Table S1 Search Strategy.xlsx
