# Supplementary material for: Hybrid Analysis of Videoconference Technology Use by Aging-in-Place Organizations to Promote Social Engagement for Older Adults: A Scoping Review with Latent Topic Modeling
Source: Healthcare (Basel). 2025 Nov 24;13(23):3031. doi: 10.3390/healthcare13233031 (PMC12692519; doi:10.3390/healthcare13233031)
Supplement: Supplementary file 1 [file healthcare-13-03031-s001.zip › 01. Supplementary Table S1 Search Strategy.xlsx]

## Sheet: Combined Search
Supplementary Table S1: Scoping Review Search Strategy
Search ID	Database Name	Search Date and Date Range	Search Syntax	Fields Searched	Search Options	11/14/2021 Search Records	10/23/2025 Search Records	Total Records
S1	PubMed/MEDLINE	11/14/2021 Search: 1/1/2011 to 11/14/2021 10/23/2025 Search: 11/15/2021 to 9/30/2025	("aged"[MeSH Terms] OR "older adult*" OR "older pe*" OR "old age" OR "seniors" OR "senior citizen*") AND (("internet"[MeSH Terms]) OR ("online social networking"[MeSH Terms]) OR online OR "virtual" OR video* OR Zoom OR Skype OR FaceTime OR OneClick OR "Google Meet" OR "Hangouts Meet" OR WebEx OR "Facebook Messenger" OR BlueJeans OR Instagram OR "social media" OR "ICT" OR "information and communic…	Title and abstract	MeSH terms incorporated; automatic term mapping not used; Boolean operators used.	419	490	909
S2	EBSCO: MEDLINE	11/14/2021 Search: 1/1/2011 to 11/14/2021 10/23/2025 Search: 11/15/2021 to 9/30/2025	("aged"[MeSH Terms] OR "older adult*" OR "older pe*" OR "old age" OR "seniors" OR "senior citizen*") AND (("internet"[MeSH Terms]) OR ("online social networking"[MeSH Terms]) OR online OR "virtual" OR video* OR Zoom OR Skype OR FaceTime OR OneClick OR "Google Meet" OR "Hangouts Meet" OR WebEx OR "Facebook Messenger" OR BlueJeans OR Instagram OR "social media" OR "ICT" OR "information and communic…	Title and abstract	Peer reviewed journal articles: MeSH terms incorporated; English language; Boolean operators used; apply equivalent subjects not used; MeSH syntax updated for 2025 search.	171	354	525
S3	EBSCO: Health Source: Nursing/Academic Edition	11/14/2021 Search: 1/1/2011 to 11/14/2021 10/23/2025 Search: 11/15/2021 to 9/30/2025	("older adult*" OR "older pe*" OR "old age" OR "seniors" OR "senior citizen*") AND ("internet" OR online OR "virtual" OR video* OR Zoom OR Skype OR FaceTime OR OneClick OR "Google Meet" OR "Hangouts Meet" OR WebEx OR "Facebook Messenger" OR BlueJeans OR Instagram OR "social media" OR "ICT" OR "information and communications technology") AND ("senior center*" OR "in place" OR "communit*" OR friend…	Title and abstract	Peer reviewed journal articles; English language; Boolean operators used; apply equivalent subjects not used; Syntax updated for 2025 search for Title, Abstract, and Language aspects of search.	106	56	162
S4	EBSCO: SocINDEX	11/14/2021 Search: 1/1/2011 to 11/14/2021 10/23/2025 Search: 11/15/2021 to 9/30/2025	("older adult*" OR "older pe*" OR "old age" OR "seniors" OR "senior citizen*") AND ("internet" OR online OR "virtual" OR video* OR Zoom OR Skype OR FaceTime OR OneClick OR "Google Meet" OR "Hangouts Meet" OR WebEx OR "Facebook Messenger" OR BlueJeans OR Instagram OR "social media" OR "ICT" OR "information and communications technology") AND ("senior center*" OR "in place" OR "communit*" OR friend…	Title and abstract	Peer reviewed journal articles; English language; Boolean operators used; apply equivalent subjects not used; Syntax updated for 2025 search for Title and Abstract aspects of search.	66	53	119
S5	EBSCO: AgeLine	11/14/2021 Search: 1/1/2011 to 11/14/2021 10/23/2025 Search: 11/15/2021 to 9/30/2025	("older adult*" OR "older pe*" OR "old age" OR "seniors" OR "senior citizen*") AND ("internet" OR online OR "virtual" OR video* OR Zoom OR Skype OR FaceTime OR OneClick OR "Google Meet" OR "Hangouts Meet" OR WebEx OR "Facebook Messenger" OR BlueJeans OR Instagram OR "social media" OR "ICT" OR "information and communications technology") AND ("senior center*" OR "in place" OR "communit*" OR friend…	Title and abstract	English language; Boolean operators used; Apply equivalent subjects not used; Syntax updated for 2025 search for Title, Abstract, and Language aspects of search; As the dedicated 'Peer Reviewed' limiter used in 2021 was no longer present in the AgeLine database, the search was instead limited to the 'Academic Journal' Publication Type.	64	67	131
S6	EBSCO: Family & Society Studies Worldwide	11/14/2021 Search: 1/1/2011 to 11/14/2021 10/23/2025 Search: 11/15/2021 to 9/30/2025	("older adult*" OR "older pe*" OR "old age" OR "seniors" OR "senior citizen*") AND ("internet" OR online OR "virtual" OR video* OR Zoom OR Skype OR FaceTime OR OneClick OR "Google Meet" OR "Hangouts Meet" OR WebEx OR "Facebook Messenger" OR BlueJeans OR Instagram OR "social media" OR "ICT" OR "information and communications technology") AND ("senior center*" OR "in place" OR "communit*" OR friend…	Title and abstract	Peer reviewed journal articles; English language; Boolean operators used; apply equivalent subjects not used; Syntax updated for 2025 search for Title, Abstract, and Language aspects of search.	23	22	45
S7	ProQuest: Social Science Premium Collection	11/14/2021 Search: 1/1/2011 to 11/14/2021 10/23/2025 Search: N/A	("older adult*" OR "older pe*" OR "old age" OR "seniors" OR "senior citizen*") AND ("internet" OR online OR "virtual" OR video* OR Zoom OR Skype OR FaceTime OR OneClick OR "Google Meet" OR "Hangouts Meet" OR WebEx OR "Facebook Messenger" OR BlueJeans OR Instagram OR "social media" OR "ICT" OR "information and communications technology") AND ("senior center*" OR "in place" OR "communit*" OR friend…	Title and abstract	Peer reviewed journal articles; English language; Boolean operators used. NOTE: The Social Science Premium Collection used for the 2021 search has been discontinued in that format and was therefore not used for the 2025 update. This database resulted in just 2.0% of all records identified in the 2021 search and no incremental reports included.	17	0	17
		Total Records:				866	1042	1908
